# Supplementary material for: Study on fold formation mechanism and process optimization in multi-directional die forged valve bodies
Source: PLoS One. 2025 Dec 26;20(12):e0337844. doi: 10.1371/journal.pone.0337844 (PMC12742751; doi:10.1371/journal.pone.0337844)
Supplement: S2 File — (XLSX) [file pone.0337844.s002.xlsx]

## Sheet: Sheet1
Xtime(s)	Y Fold depth（mm）
0	0
0.08	-0.000256454
0.28	0.000102759
0.48	0.00664555
0.68	0.0638385
0.88	0.154106
1.08	0.257653
1.28	0.302885
1.48	0.33529
1.68	0.363008
1.88	0.389748
2.08	0.451124
2.28	0.562618
2.48	0.692205
2.68	0.819703
2.88	0.944405
3.08	1.08122
3.28	1.21628
3.48	1.33879
3.68	1.4595
3.88	1.5818
4.08	1.70557
4.28	1.82974
4.48	1.95288
4.68	2.08095
4.88	2.19536
5.08	2.29251
5.28	2.38419
5.48	2.44694
5.68	2.49069
5.88	2.53612
6.08	2.57582
6.28	2.58834
6.48	2.59561
6.68	2.59959
6.88	2.60452
7.08	2.61078
7.28	2.61297
7.48	2.60907
7.68	2.58975
7.88	2.5581
8.08	2.52026
8.28	2.4837
8.48	2.44733
8.68	2.36623
8.88	1.7492
9.08	1.2278
9.28	0.960238
9.48	0.87401
9.68	0.808338
9.88	0.741359
10.08	0.67126
10.28	0.614677
10.48	0.129319
10.68	0.205653
10.88	-0.00304846
11.08	0.0265345
11.28	-0.14313
11.48	-0.509831
11.68	-0.550752
11.88	-0.586365
12.08	-0.688282
12.28	-0.752584
12.48	-2.75991
12.68	-2.87674
12.88	-2.95138
13.08	-3.13933
13.28	-3.16939
13.48	-3.30744
13.68	-3.53654
13.88	-3.6285
14.08	-3.73187
14.28	-3.80561
14.48	-3.91648
14.68	-4.01103
14.88	-5.6789
15.08	-5.78175
15.28	-5.8904
15.48	-6.54639
15.68	-6.64344
15.88	-6.87661
16.08	-6.9669
16.28	-7.05506
16.48	-7.1348
16.68	-7.24518
16.88	-7.32974
17.08	-7.41388
17.28	-7.5044
17.48	-7.6024
17.68	-8.11774
17.88	-8.20522
18.08	-8.28967
18.28	-8.88305
18.48	-8.98093
18.68	-9.12002
18.88	-9.19577
19.08	-9.26181
19.28	-9.3116
19.48	-9.36699
19.68	-9.27884
19.88	-9.3218
20.08	-9.36302
20.28	-9.06436
20.48	-9.11165
20.68	-9.15859
20.88	-9.20432
21.08	-9.27711
21.2337	-9.31321
21.28	-9.32336
